# Supplementary material for: Screening of Characteristic Metabolites in Bee Pollen from Different Floral Sources Based on High-Resolution Mass Spectrometry
Source: Foods. 2025 Dec 14;14(24):4305. doi: 10.3390/foods14244305 (PMC12732824; doi:10.3390/foods14244305)
Supplement: Supplementary file 1 [file foods-14-04305-s001.zip]

Archive with 1 entries (1 files):
- foods-3971639-supplementary.pdf
